# Supplementary material for: High-dimensional super-resolution imaging reveals heterogeneity and dynamics of subcellular lipid membranes
Source: Nat Commun. 2020 Nov 18;11:5890. doi: 10.1038/s41467-020-19747-0 (PMC7674432; doi:10.1038/s41467-020-19747-0)
Supplement: Supplementary file 5 — Source Data [file 41467_2020_19747_MOESM5_ESM.xlsx]

## Sheet: Figure 3c
Figure 3c
		LD	Cell membrane	early endosome	Lysosome	late endosome	Golgi	Mitochondria	ER	Nuclear membrane
		0.167045	0.365635	0.500766	0.575774	0.829833	0.75	0.813221	0.935095	0.798003
		0.191495	0.342082	0.480554	0.613969	0.517365	0.816931	0.752661	0.80956	1.00023
		0.303497	0.39395	0.416078	0.537441	0.647494	0.742923	0.753844	0.896135	0.922468
		0.184004	0.450164	0.387059	0.682538	0.630825	0.817202	0.812829	0.953004	1.01208
		0.347923	0.227965	0.242328	0.623652	0.573093	0.751992	0.9453	0.774831	0.902666
		0.216302	0.384067	0.414272	0.657764	0.564167	0.814011	0.809736	1.00591	1.12846
		0.247786	0.312619	0.288614	0.687281	0.741125	0.632866	0.83207	1.06838	0.827527
		0.283056	0.331129	0.310327	0.667162	0.887281	0.646659	0.742644	0.94072	0.885911
		0.178082	0.523038	0.28856	0.608875	0.871897	0.569348	0.825556	1.01919	0.996817
		0.29485	0.452259	0.281288	0.535625	0.734283	0.729003	1.00949	0.911567	0.924672
		0.45735	0.365646	0.40463	0.719625	0.602187	0.589223	0.888837	0.99294	1.01961
		0.220727	0.391935	0.338327	0.822333	0.73987	0.806461	0.812696	0.98207	0.889658
		0.192837	0.292653	0.339785	0.818417	0.8728	0.795727	0.798632	0.915192	1.08227
		0.175772	0.249748	0.427397	0.73925	0.658171	0.813374	0.874962	0.893519	1.13163
		0.192089	0.410524	0.318023	0.7775	0.727429	0.829035	0.888493	0.944454	0.982956
		0.228156	0.318724	0.453944	0.50975	0.594585	0.768298	0.844492	0.922297	0.92998
		0.175274	0.286458	0.412957	0.834938	0.635607	0.679698	0.881732	0.924223	0.91827
		0.188489	0.285458	0.410561	0.638714	0.66725	0.896364	0.916901	0.9861	0.807925
		0.158676	0.348462	0.395504	0.7775	0.7715	0.685893	1.00524	1.04475	0.868587
		0.174006	0.450044	0.475779	0.834938	0.775091	0.656627	0.883933	0.943536	0.998949
		0.128479	0.413801	0.464664	0.638714	0.7262	0.67221	0.936178	0.88168	0.928651
		0.176044	0.349757	0.273468	0.601625	0.66775	0.802948	0.947429	0.875358	1.04925
		0.193954	0.46602	0.310802	0.755273	0.60925	0.725333	0.94861	0.921919	0.904351
		0.18177	0.48299	0.38444	0.70675	0.68125	0.848477	0.808359	0.953123	0.911249

## Sheet: Figure 3d
Figure 3d
		LD	Golgi	Mitochondria	late endosome	Lysosome	ER	Nuclear membrane	early endosome	Cell membrane
		0.380575	0.46226	0.359482	0.509583	0.403751	0.438821	0.55598	0.524264	0.481921
		0.546755	0.292628	0.318622	0.424063	0.458945	0.480942	0.510845	0.694647	0.5562
		0.45539	0.331931	0.327831	0.571279	0.423827	0.47959	0.486019	0.543253	0.653101
		0.293746	0.2453	0.356869	0.479849	0.275645	0.536028	0.467643	0.64192	0.760874
		0.440365	0.437465	0.457514	0.43467	0.297601	0.443899	0.475743	0.41551	0.761823
		0.505691	0.290377	0.512688	0.403571	0.429925	0.545882	0.640116	0.745919	0.622521
		0.313764	0.436349	0.46651	0.409915	0.466	0.456195	0.513943	0.537215	0.858073
		0.315017	0.521009	0.441601	0.494555	0.570782	0.534557	0.539671	0.627968	0.668449
		0.30266	0.563667	0.522228	0.358726	0.262313	0.55404	0.624296	0.580737	0.51072
		0.415595	0.363529	0.489476	0.470174	0.465463	0.60309	0.632876	0.60713	0.531337
		0.596755	0.319084	0.369845	0.463434	0.69745	0.614408	0.449291	0.682688	0.643519
		0.407114	0.328266	0.534296	0.352781	0.664622	0.49173	0.599302	0.729853	0.620291
		0.341304	0.273691	0.354028	0.593617	0.561258	0.616074	0.557028	0.594742	0.616136
		0.310547	0.361678	0.325875	0.409596	0.36985	0.49672	0.627677	0.808978	0.646212
		0.244504	0.334441	0.367042	0.437647	0.443188	0.446774	0.533262	0.72984	0.608735
		0.375728	0.32896	0.357013	0.277991	0.342242	0.504977	0.577724	0.430018	0.671598
		0.351416	0.419448	0.40973	0.377546	0.351419	0.580526	0.478641	0.612466	0.752098
		0.215899	0.454729	0.406525	0.281406	0.451786	0.365063	0.412805	0.548264	0.749927
		0.252507	0.31617	0.521332	0.206344	0.443188	0.496111	0.441044	0.57568	0.621828
		0.280545	0.395376	0.35268	0.524336	0.351419	0.656367	0.40581	0.478461	0.64151
		0.289597	0.356021	0.423122	0.41288	0.451786	0.556041	0.516212	0.808554	0.78067
		0.181959	0.344839	0.394468	0.321633	0.338231	0.574947	0.502324	0.668346	0.744602
		0.237208	0.31683	0.370408	0.3321	0.515782	0.410428	0.540635	0.671029	0.674075
		0.395948	0.385608	0.418359	0.454888	0.391831	0.551629	0.429252	0.729396	0.614391

## Sheet: Figure 3f
Figure 3f
		Outer Mem	Cristae
		0.813221	1.05195
		0.752661	0.855778
		0.753844	0.855551
		0.812829	0.972353
		0.9453	1.04636
		0.809736	0.778286
		0.83207	0.791547
		0.742644	0.857807
		0.825556	0.941953
		1.00949	0.958991
		0.888837	0.948763
		0.812696	0.909652
		0.798632	1.00171
		0.874962	0.964413
		0.888493	0.940527
		0.844492	0.893483
		0.881732	0.8825
		0.916901	0.838806
		1.00524	0.890239
		0.883933	0.927291
		0.936178	0.941053
		0.947429	1.11651
		0.94861	0.847
		0.808359	0.948167

## Sheet: Figure 3g
Figure 3g
		Outer Mem	Cristae
		0.359482	0.488363
		0.318622	0.392047
		0.327831	0.380456
		0.356869	0.508561
		0.457514	0.479466
		0.512688	0.38
		0.46651	0.401716
		0.441601	0.553714
		0.522228	0.632514
		0.489476	0.486458
		0.369845	0.322033
		0.534296	0.500023
		0.354028	0.269241
		0.325875	0.309207
		0.367042	0.485114
		0.357013	0.568938
		0.40973	0.443333
		0.406525	0.305298
		0.521332	0.61637
		0.35268	0.483152
		0.423122	0.2399
		0.394468	0.306019
		0.370408	0.405933
		0.418359	0.39845

## Sheet: Figure 3h
Figure 3h
		Emission Ratio			Modulation Depth
		Early	Late		Early	Late
		0.500766	0.829833		0.524264	0.509583
		0.480554	0.517365		0.694647	0.424063
		0.416078	0.647494		0.543253	0.571279
		0.387059	0.630825		0.64192	0.479849
		0.242328	0.573093		0.41551	0.43467
		0.414272	0.564167		0.745919	0.403571
		0.288614	0.741125		0.537215	0.409915
		0.310327	0.887281		0.627968	0.494555
		0.28856	0.871897		0.580737	0.358726
		0.281288	0.734283		0.60713	0.470174
		0.40463	0.602187		0.682688	0.463434
		0.338327	0.73987		0.729853	0.352781
		0.339785	0.8728		0.594742	0.593617
		0.427397	0.658171		0.808978	0.409596
		0.318023	0.727429		0.72984	0.437647
		0.453944	0.594585		0.430018	0.277991
		0.412957	0.635607		0.612466	0.377546
		0.410561	0.66725		0.548264	0.281406
		0.395504	0.7715		0.57568	0.206344
		0.475779	0.775091		0.478461	0.524336
		0.464664	0.7262		0.808554	0.41288
		0.273468	0.66775		0.668346	0.321633
		0.310802	0.60925		0.671029	0.3321
		0.38444	0.68125		0.729396	0.454888

## Sheet: Figure 4b
Figure 4b
		Emission Ratio
		time	45s	51s	54s	57s	60s
		PM-a	0.3485	0.2751	0.3426	0.3415	0.3346
		PM-b	0.427	0.3712	0.3976	0.412	0.4252
		PM-c	0.3487	0.3404	0.3478	0.3444	0.347
		Modulation depth
		time	45s	51s	54s	57s	60s
		PM-a	0.631	0.6718	0.6483	0.6467	0.6555
		PM-b	0.5468	0.6576	0.6295	0.5536	0.538
		PM-c	0.682	0.6819	0.6819	0.6943	0.6855

## Sheet: Figure 4c
Figure 4c
		TNT-a	TNT-b	TNT-c	TNT-d	PM-ctl
		0.332	0.482	0.395	0.629	0.255
		0.226649	0.502023	0.322043	0.762697	0.181347
		0.134824	0.450702	0.359948	0.456859	0.217863
		0.286269	0.406042	0.563904	0.719963	0.383024
		0.343356	0.474086	0.472803	0.722769	0.272214
		0.272499	0.535486	0.501746	0.822366	0.12575
		0.41255	0.488977	0.353421	0.829473	0.173542
		0.229392	0.459208	0.458214	0.655598	0.267901
		0.254009	0.491354	0.518189	0.741063	0.282475
		0.245489	0.537534	0.431918	0.859175	0.327404
		0.146799	0.540293	0.372273	0.820925	0.173144
		0.177307	0.578447	0.555959	0.694428	0.212801
		0.319993	0.595394	0.669047	0.834294	0.186752
		0.355425	0.482243	0.686745	0.643454	0.215531
		0.376508	0.51178	0.406118	0.603586	0.325037
		0.301409	0.60499	0.466862	0.779649	0.400606
		0.288745	0.415742	0.486271	0.562647	0.306203
		0.251355	0.507672	0.759808	0.852044	0.389054
		0.13955	0.374961	0.49565	0.871357	0.335778
		0.16085	0.547055	0.381397	0.749564	0.382649
		0.287453	0.555606	0.492331	0.506757	0.404675
		0.403032	0.529945	0.56507	0.649563	0.493604
		0.450232	0.515605	0.566457	0.680815	0.484275
		0.194872	0.575043	0.512536	0.675842	0.37452
		0.257669	0.695418	0.484942	0.611284	0.291748
		0.328734	0.667957	0.46371	0.69436	0.208448
		0.39727	0.583762	0.655439	0.669903	0.241944
		0.307024	0.426091	0.599436	0.657802	0.358452
		0.338938	0.486188	0.372392	0.580875	0.369834
		0.272895	0.611312	0.420194	0.542342	0.506772
		0.346454	0.632526	0.509783	0.600548	0.538823
		0.219362	0.604976	0.557995	0.558734	0.397283
		0.19384	0.545077	0.58944	0.451656	0.543159
		0.278053	0.582039	0.610871	0.474795	0.446426
		0.224859	0.617	0.565612	0.509894	0.530262
		0.237349	0.577661	0.661361	0.563983	0.461962
		0.254567	0.642343	0.599283	0.450831	0.519174
		0.33813	0.607653	0.633814		0.459544
		0.216194	0.419941	0.46535		0.358424
			0.499848	0.569033		0.274597
			0.455623	0.67184		0.391578
			0.505047	0.503639		0.488012
			0.510683	0.574899		0.348742
			0.517524	0.553931		0.265064
			0.488988	0.592736		0.350605
			0.504108	0.694968		0.351387
			0.494268	0.73402		0.46
			0.503906	0.525004
			0.500007	0.73307
			0.531291	0.6192
			0.556628	0.611097
			0.510093	0.623001
			0.468975	0.661742
			0.464312	0.558222
			0.495764	0.483109
			0.590055	0.504084
				0.437617
				0.460718
				0.571291
				0.700899
				0.507406
				0.457814
				0.566248
				0.680902
				0.700845
				0.552445
				0.549722

## Sheet: Figure 4d
Figure 4d
		TNT-a	TNT-b	TNT-c	TNT-d	PM-ctl
		0.502711	0.4756	0.7092	0.3785	0.6603
		0.615977	0.607724	0.823313	0.46155	0.462627
		0.71653	0.463667	0.807972	0.42168	0.556273
		0.723577	0.414342	0.592149	0.309151	0.957348
		0.577685	0.652093	0.63558	0.43589	0.902163
		0.602266	0.624556	0.853403	0.521251	0.795372
		0.732314	0.654759	0.57771	0.5628	0.790577
		0.613174	0.676206	0.740606	0.681916	0.618473
		0.503624	0.651321	0.870141	0.493404	0.659415
		0.514512	0.798068	0.713821	0.436992	0.853823
		0.570874	0.703206	0.89036	0.463419	1.02929
		0.58337	0.722739	0.609712	0.490833	0.505733
		0.54737	0.756393	0.628992	0.604613	0.558296
		0.389015	0.655821	0.668928	0.45739	0.722365
		0.615233	0.579485	0.558709	0.36508	0.919921
		0.500043	0.637007	0.842956	0.516392	0.796316
		0.460847	0.541181	0.872983	0.603098	0.764723
		0.441076	0.718431	0.613133	0.558699	0.690226
		0.537866	0.492691	0.508999	0.49741	0.746477
		0.533411	0.449568	0.478342	0.478157	0.809622
		0.654915	0.810431	0.582623	0.318178	0.593388
		0.656182	0.82843	0.545677	0.523581	0.774121
		0.529051	0.763307	0.488727	0.633058	0.600474
		0.547951	0.507968	0.66159	0.607591	0.659805
		0.512636	0.731784	0.682809	0.398382	0.689721
		0.755035	0.593245	0.777811	0.438562	0.58014
		0.423007	0.67539	0.803334	0.409216	0.663455
		0.656694	0.633519	0.612444	0.264602	0.515323
		0.653695	0.393127	0.675536	0.463948	0.812961
		0.585848	0.429851	0.767824	0.34762	0.683241
		0.646295	0.570713	0.855423	0.423179	0.72315
			0.447089	0.874304	0.489021	0.67719
			0.499649	0.879042	0.476164	0.728287
			0.426693	0.720037	0.582165	0.795762
			0.575555	0.69642	0.461193	0.493962
			0.813877	0.592883	0.45503	0.585452
			0.525412	0.718357		0.553184
			0.617153	0.934783		0.599286
			0.745668	0.696621		0.780726
			0.501444	0.755167		0.620279
			0.846382	0.580757		0.583201
			0.529235	0.617722		0.583124
			0.655281	0.624677		0.705955
			0.765684	0.759838		0.548688
			0.758387	0.457838		0.720542
			0.726308	0.557553		0.779796
			0.647457	0.629269		0.772032
			0.875255	0.739758		0.834857
			0.497245	0.460803		0.73875
			0.534851	0.398221
			0.542879	0.560648
			0.851077	0.490785
			0.755956	0.545102
			0.597824	0.639145
			0.643649	0.718689
			0.735958	0.614092
			0.677225	0.804728
				0.787476
				0.672791
				0.59365
				0.634907
				0.475598
				0.54725
				0.699568
				0.712635
				0.806719
				0.802855
				0.636974
				0.601951
				0.751961
				0.682106
				0.873437
				0.841097

## Sheet: Figure 4e
Figure 4e
		Emission Ratio
		time	0s	15s	45s	60s	90s	105s	120s	135s
		Mito-a	0.59	0.564	0.632	0.668	0.652	0.63	0.598	0.573
		Mito-b	0.64	0.689	0.707	0.839	0.789	0.616	0.604	0.535
		Mito-c	0.538	0.54	0.575	0.753	0.681	0.696	0.689	0.68
		Modulation depth
		time	0s	15s	45s	60s	90s	105s	120s	135s
		Mito-a	0.532	0.48	0.535	0.537	0.481	0.424	0.444	0.381
		Mito-b	0.644	0.58	0.679	0.733	0.688	0.611	0.598	0.612
		Mito-c	0.504	0.501	0.489	0.434	0.413	0.37	0.42	0.38

## Sheet: SI Figure 8
SI Figure 8
		Polarity accuracy
		PSNR(dB)	10	15	20	25	30
		accuracy mean	0.654994	0.833005	0.90815	0.949267	0.96586
		accuracy std	0.370321	0.135753	0.0670679	0.0372411	0.0242693
		Phase accuracy
		PSNR(dB)	10	15	20	25	30
		accuracy mean	0.75588	0.860002	0.908143	0.91923	0.922427
		accuracy std	0.187871	0.102125	0.0655486	0.0445761	0.0277329
		Orientation accuracy
		PSNR(dB)	10	15	20	25	30
		accuracy mean	0.93117	0.96173	0.97596	0.981229	0.983956
		accuracy std	0.0575422	0.0305056	0.0182089	0.0120289	0.00837477

[truncated: 1 more sheets: SI Figure 9]
